# Supplementary material for: Exergaming for Healthy Aging: Associations with Functional Capacity, Social Participation, Self-Efficacy for Exercise, and Adherence to Inform Exergame Development
Source: Sensors (Basel). 2026 Jul 21;26(14):4616. doi: 10.3390/s26144616 (PMC13418576; doi:10.3390/s26144616)
Supplement: Supplementary file 1 [file sensors-26-04616-s001.zip]

Archive with 1 entries (1 files):
- sensors-4323313-supplementary.pdf
